# Supplementary material for: Combining motor imagery with action observation training does not lead to a greater autonomic nervous system response than motor imagery alone during simple and functional movements: a randomized controlled trial
Source: PeerJ. 2018 Jul 6;6:e5142. doi: 10.7717/peerj.5142 (PMC6037142; doi:10.7717/peerj.5142)
Supplement: Supplemental Information 1 [file peerj-06-5142-s001.xlsx]

## Sheet: Hoja1
CODE	GENDER	WEIGHT	WEIGHT	AGE	CIVIL STATE	EDUCATIONAL LEVEL	GROUP	PCS_1	PCS_2	PCS_3	PCS_4	PCS_5	PCS_6	PCS_7	PCS_8	PCS_9	PCS_10	PCS_11	PCS_12	PCS_13	PCS_T	TSK_1	TSK_2	TSK_3	TSK_4	TSK_5	TSK_6	TSK_7	TSK_8	TSK_9	TSK_10	TSK_11	TSK_T	SELF-EFFICACY_1	SELF-EFFICACY_2	SELF-EFFICACY_3	SELF-EFFICACY_4	SELF-EFFICACY_5	SELF-EFFICACY_6	SELF-EFFICACY_7	SELF-EFFICACY_8	SELF-EFFICACY_1T	SELF-EFFICACY_2T	SELF-EFFICACY_T	CADC_1	CADC_2	CAD_3	CADC_4	CADC_5
1	0	62	1.68	24	0	2	0	2	1	0	0	0	1	0	3	1	1	3	2	1	15	1	3	1	2	1	4	2	2	1	1	2	20	2	5	3	5	5	2	4	2	19	9	28	10	10	8	8	8
2	1	51	1.61	44	0	1	1	0	0	0	0	0	1	0	1	0	0	1	0	0	3	1	4	1	1	2	1	2	1	1	1	2	17	4	5	5	5	5	4	5	4	20	17	37	8	10	10	8	8
3	0	85	1.72	52	1	1	1	1	1	0	0	0	0	0	1	0	0	0	0	0	3	1	1	1	1	1	3	1	3	1	1	1	15	2	4	3	4	4	3	4	5	16	13	29	9	9	9	9	9
4	1	57	1.65	36	1	2	0	1	0	0	0	0	1	0	1	0	0	0	0	0	3	4	4	1	2	1	2	1	2	1	1	1	20	5	2	3	5	5	4	5	5	17	17	34	10	10	10	10	10
5	1	56	1.6	53	2	1	0	0	0	0	0	0	0	0	0	0	0	0	0	0	0	1	4	1	2	1	3	1	3	1	1	1	19	5	4	2	4	4	4	5	5	17	16	33	10	10	8	8	8
6	0	63	1.75	21	0	1	1	3	0	0	1	1	2	0	4	2	1	3	1	3	21	2	1	1	4	4	3	2	4	1	1	3	26	2	4	4	2	4	2	5	3	15	11	26	10	3	7	7	8
7	1	48	1.68	31	0	2	0	1	1	0	0	1	3	1	3	1	1	3	1	2	18	4	4	3	2	4	1	1	3	1	1	1	25	2	4	2	4	2	2	4	2	14	8	22	9	9	8	8	8
8	1	50	1.55	24	0	1	1	0	0	0	0	0	0	0	0	0	0	0	0	0	0	1	1	1	1	1	4	1	3	1	1	2	17	2	5	1	5	5	4	4	5	19	12	31	7	7	7	7	8
9	0	74	1.74	27	0	1	0	1	0	0	0	0	2	0	1	0	0	0	1	1	6	4	2	1	4	4	3	2	3	1	1	2	27	2	5	4	5	5	3	5	3	20	12	32	8	8	10	9	9
10	1	80	1.59	54	3	2	1	0	0	0	0	0	1	0	0	0	0	0	0	1	2	1	3	1	4	1	3	1	4	1	1	1	21	4	4	4	5	5	3	5	4	19	15	34	10	10	9	9	10
11	1	44	1.63	41	1	2	0	1	0	0	0	1	0	0	2	1	1	1	0	0	7	1	4	2	2	1	2	2	1	1	1	3	20	4	5	3	4	3	2	5	4	17	13	30	10	10	9	10	9
12	1	65	1.67	50	2	2	1	0	0	0	0	0	0	0	0	0	0	0	0	0	0	1	3	1	4	1	4	4	4	1	1	4	28	3	3	4	3	4	2	3	3	13	12	25	5	8	5	10	6
13	1	72	1.68	48	2	2	0	0	0	0	0	0	0	0	0	0	0	0	0	0	0	1	3	1	2	1	1	2	2	1	1	1	16	2	4	3	4	4	2	4	5	16	12	28	9	10	10	9	9
14	0	82	1.72	55	2	2	1	2	2	1	1	1	2	1	2	2	1	1	2	1	19	1	4	2	2	2	3	3	3	2	1	2	25	4	4	3	2	5	2	5	4	16	13	29	7	8	9	8	9
15	1	69	1.65	34	0	2	1	1	0	0	0	0	1	1	2	0	0	1	1	1	8	2	1	1	1	2	1	1	2	1	1	1	14	3	5	5	2	3	3	5	3	15	14	29	9	9	10	10	10
16	1	59	1.62	32	0	2	1	0	0	0	0	0	0	0	0	0	0	0	0	0	0	1	1	1	1	1	1	1	2	1	1	1	12	5	4	5	5	5	5	5	5	19	20	39	10	10	10	10	9
17	1	68	1.65	38	1	2	0	0	2	0	2	2	0	0	3	3	3	3	0	0	18	1	4	2	4	1	2	3	1	1	1	2	22	1	2	2	4	3	3	5	4	14	10	24	5	7	6	5	8
18	0	95	1.77	51	1	2	0	1	0	1	0	1	1	0	1	1	2	2	1	3	14	2	3	4	2	1	2	1	1	1	1	1	19	4	5	3	5	4	4	5	4	19	15	34	7	8	7	8	8
19	1	60	1.73	43	0	2	1	0	1	1	0	0	1	0	1	1	1	0	0	1	7	2	3	2	3	2	3	1	4	1	1	1	23	4	5	4	5	5	4	5	5	20	17	37	8	3	10	9	10
20	1	78	1.68	34	1	0	0	1	1	0	2	1	2	0	0	2	0	2	0	2	13	1	4	3	4	2	4	3	4	2	1	4	32	4	5	1	5	5	3	5	4	20	12	32	10	10	10	10	10
21	1	77	1.68	37	1	2	1	0	0	0	0	0	1	0	1	0	0	1	0	1	4	2	1	1	1	1	2	1	3	1	1	1	15	4	5	3	5	3	3	5	4	18	14	32	7	7	10	7	9
22	0	89	1.7	57	1	1	0	0	0	0	0	2	1	2	2	1	2	2	1	1	14	2	1	2	1	1	1	2	2	1	1	1	15	4	4	4	4	5	4	5	5	18	17	35	10	10	10	10	9
23	1	51	1.66	54	1	2	1	0	0	0	0	1	0	2	2	2	2	3	0	0	12	1	1	1	1	2	1	2	2	1	1	1	14	5	4	5	5	5	4	5	5	19	19	38	10	10	10	9	9
24	1	60	1.68	18	0	1	0	1	0	0	0	1	2	0	2	0	0	0	1	1	8	2	3	2	1	1	2	2	4	1	1	3	22	4	4	3	3	4	4	3	4	14	15	29	5	3	7	6	6
25	1	60	1.67	20	0	1	1	1	0	0	0	0	1	0	0	0	0	0	0	1	3	1	2	2	3	1	2	1	2	1	2	2	19	3	2	3	2	2	2	3	3	9	11	20	5	3	7	7	10
26	0	80	1.75	24	0	1	1	1	1	0	0	0	2	1	3	1	1	1	0	2	13	1	1	2	2	2	4	3	3	2	2	2	24	4	4	3	4	4	3	2	3	14	13	27	7	6	7	6	6
27	1	48	1.58	58	1	2	0	2	1	0	0	0	2	1	1	1	1	1	1	1	12	2	4	2	3	3	3	2	3	2	2	3	29	2	4	2	4	4	2	4	3	16	9	25	10	10	7	7	7
28	1	50	1.6	18	0	1	0	3	1	0	0	1	1	0	0	2	2	3	0	0	13	1	2	1	2	1	3	1	3	1	1	2	18	2	4	3	3	2	2	4	3	13	10	23	5	4	8	5	5
29	1	55	1.71	22	0	2	0	0	0	0	0	0	0	0	0	0	0	0	0	0	0	1	1	1	1	1	1	1	2	1	1	1	12	5	4	3	5	2	5	5	4	16	17	33	8	8	9	8	9
30	0	70	1.77	25	0	2	1	0	1	0	0	0	1	0	1	0	0	0	0	0	3	1	1	1	1	1	1	1	1	1	1	1	11	3	4	5	5	5	3	4	5	18	16	34	10	10	10	10	10
31	0	69	1.81	19	0	1	2	1	1	0	1	2	2	0	1	0	1	1	2	0	12	1	1	1	1	1	1	1	2	1	1	1	12	4	5	3	5	5	2	5	4	20	13	33	8	9	10	9	8
32	1	58	1.63	18	0	1	2	2	0	0	1	0	1	1	3	1	1	1	0	1	12	1	3	1	1	1	1	1	1	1	1	1	13	3	4	2	4	5	4	5	5	18	14	32	8	10	9	5	7
33	0	81	1.82	25	0	1	2	0	0	0	0	0	0	0	1	0	1	0	0	0	2	1	1	1	1	1	1	1	1	1	1	1	11	5	4	5	5	3	3	5	5	17	18	35	10	10	10	10	10
34	0	65	1.73	20	0	1	2	0	0	1	1	0	2	1	3	1	0	1	0	1	11	2	1	1	3	2	1	2	1	1	1	2	17	3	4	4	5	4	3	4	3	17	13	30	9	10	9	9	10
35	1	48	1.57	22	0	1	2	0	0	0	1	1	0	0	3	1	0	0	1	0	7	1	4	1	1	2	1	1	4	1	1	1	18	1	1	3	4	4	3	2	4	11	11	22	5	3	7	5	5
36	1	50	1.53	43	1	2	2	1	0	1	1	1	0	1	1	0	0	1	1	0	7	1	2	1	2	1	2	3	1	2	2	1	18	4	4	5	5	5	3	5	1	19	13	32	9	10	9	10	9
37	1	47	1.55	45	1	2	2	0	0	1	1	2	2	3	0	0	0	1	0	1	7	1	3	1	1	2	3	1	1	1	1	2	17	5	5	3	5	5	4	5	4	20	16	36	10	10	9	9	10
38	1	70	1.64	43	1	2	2	0	0	0	0	0	3	0	1	0	0	0	1	1	6	1	3	1	2	1	2	2	1	1	1	1	16	1	3	2	4	3	1	4	4	14	8	22	9	10	10	9	10
39	0	78	1.73	38	1	1	2	1	0	0	0	1	2	3	0	1	0	3	2	3	16	2	3	3	2	1	1	2	1	3	2	1	21	3	4	2	3	3	3	4	4	14	12	26	10	10	10	10	10
40	0	79	1.77	45	1	1	2	1	2	1	1	1	1	2	2	1	2	2	1	1	18	2	2	3	1	1	4	2	1	3	1	3	23	4	4	2	3	2	1	5	5	14	12	26	9	10	9	9	9
41	0	70	1.75	51	1	2	2	1	0	2	1	3	1	1	1	1	0	0	0	1	12	1	1	1	1	1	1	1	1	1	1	1	11	5	5	5	3	5	3	5	5	18	18	36	10	10	10	10	10
42	1	76	1.61	50	1	1	2	2	2	1	1	0	1	2	1	1	1	0	0	0	12	1	3	2	2	1	3	1	1	2	1	1	18	3	5	4	4	5	3	3	5	17	15	32	8	8	7	8	7
43	1	54	1.63	51	1	2	2	1	1	1	1	1	1	2	3	0	2	0	2	1	16	1	2	1	3	1	1	2	1	2	1	2	17	5	3	4	4	4	4	3	5	14	18	32	9	9	9	9	8
44	0	83	1.75	53	0	2	2	0	3	1	2	1	2	1	2	1	2	1	2	1	19	2	1	3	1	1	2	3	2	1	1	1	18	3	2	4	4	3	3	2	2	11	12	23	10	10	10	9	9
45	0	74	1.72	54	1	1	2	0	0	0	0	0	1	1	1	0	2	1	1	1	8	1	1	1	2	1	1	2	1	1	1	1	13	5	5	5	4	5	4	5	5	19	19	38	10	10	10	10	10
[truncated: 93 more columns]
